# Supplementary material for: Dysregulation of PI3K/Akt/PTEN Pathway in Canine Mammary Tumor
Source: Animals (Basel). 2021 Jul 12;11(7):2079. doi: 10.3390/ani11072079 (PMC8300234; doi:10.3390/ani11072079)
Supplement: Supplementary file 1 [file animals-11-02079-s001.zip]

Archive with 2 entries (2 files):
- animals-1265478-suppl. for publish/supplementary files.pdf
- animals-1265478-suppl. for publish/Table S3 (revised).xlsx
