# Supplementary material for: Dysregulation of PI3K/Akt/PTEN Pathway in Canine Mammary Tumor
Source: Animals (Basel). 2021 Jul 12;11(7):2079. doi: 10.3390/ani11072079 (PMC8300234; doi:10.3390/ani11072079)
Supplement: Supplementary file 1 [file animals-11-02079-s001.zip › animals-1265478-suppl. for publish/Table S3 (revised).xlsx]

## Sheet: Sheet1
Sample types	PIK3CA	Akt	p-Akt	PTEN	Akt2	Histologic type	Lymphatic invasion	H1047R mutation	Size (㎤)	Spay	Age	Mitotic counts (10HPF)
N#1 (normal)	Positive	2	0	0	0	N/A	N	N	N/A	N	7	N/A
N#2	Negative	2	0	0	1	N/A	N	N	N/A	N	8	N/A
N#3	Positive	3	1	1	1	N/A	N	N	2	N	5	N/A
N#4	Positive	3	1	1	1	N/A	N	N	N/A	N/A	N/A	N/A
N#5	Positive	3	0	2	1	N/A	N	N	N/A	N/A	13	N/A
N#6	Positive	2	0	0	0	N/A	N	N	N/A	N	10	N/A
N#7	Positive	3	0	2	1	N/A	N	N	N/A	N/A	11	N/A
N#8	Positive	3	0	0	1	N/A	N	N	N/A	Y	7	N/A
N#9	Positive	3	0	1	0	N/A	N	N	N/A	X	N/A	N/A
N#10	Positive	3	0	0	0	N/A	N	N	N/A	X	N/A	N/A
N#11	Positive	2	1	0	0	N/A	N	N	N/A	X	N/A	N/A
N#12	Positive	2	0	1	1	N/A	N	N	N/A	X	N/A	N/A
N#13	Positive	3	0	2	1	N/A	N	N	N/A	X	N/A	N/A
A#1 (adenoma)	Positive	3	2	0	1	ductal adenoma	N	N	N/A	X	N/A	0
A#2	Positive	3	0	1	1	complex adenoma	N	Y	N/A	N	10	1
A#3	Positive	3	1	2	2	complex adenoma	N	N	0.4	N	9	5
A#4	Negative	3	1	1	1	complex adenoma	N	Y	N/A	N	11	0
A#5	Positive	3	1	1	1	intraductal papillary adenoma	N	N	4	N	11	1
A#6	Positive	2	1	0	2	intraductal papillary adenoma	N	N	2.5	Y	10	0
A#7	Positive	3	1	2	1	complex adenoma	N	N	8	N	8	5
A#8	Positive	3	1	2	1	ductal adenoma	N	Y	N/A	N	9	5
A#9	Positive	3	1	2	1	complex adenoma	N	N	N/A	N	7	9
A#10	Positive	3	1	1	1	ductal adenoma	N	Y	2	Y	11	8
A#11	Positive	3	2	2	2	complex adenoma	N	N	N/A	Y	9	7
A#12	Positive	2	1	0	1	ductal adenoma	N	N	N/A	Y	13	1
A#13	Positive	0	0	0	0	ductal adenoma	N	N	N/A	N	7	0
A#14	Positive	3	2	0	1	ductal adenoma	N	N	N/A	Y	11	7
A#15	Positive	2	1	1	1	complex adenoma	N	N	N/A	N	6	2
A#16	Negative	2	1	0	1	ductal adenoma	N	N	N/A	N	10	4
A#17	Positive	3	1	1	1	complex adenoma	N	N	N/A	N	14	5
A#18	Negative	2	1	1	2	ductal adenoma	N	N	1	Y	5	10
A#19	Positive	3	1	0	1	benign mixed tumor	N	N	N/A	Y	9	0
A#20	Positive	3	1	0	0	ductal adenoma	N	N	N/A	N/A	11	0
A#21	Positive	3	1	1	1	ductal adenoma	N	N	0.6	N	7	1
A#22	Positive	3	1	1	1	ductal adenoma	N	N	N/A	Y	7	9
A#23	Positive	3	1	2	0	ductal adenoma	N	N	N/A	N	8	11
A#24	Positive	3	0	1	1	complex adenoma	N	N	1	N	7	2
A#25	Positive	3	1	1	2	complex adenoma	N	N	1	N	10	6
L#1 (low-grade carcinoma)	Positive	3	1	0	1	complex carcinoma	N	N	N/A	N	9	1
L#2	Positive	3	1	0	1	complex carcinoma	N	N	N/A	Y	13	6
L#3	Positive	3	0	1	1	complex carcinoma	N	Y	N/A	N	7	5
L#4	Positive	3	1	0	1	complex carcinoma	N	N	N/A	Y	8	4
L#5	Positive	3	0	1	0	complex carcinoma	N	N	N/A	N	7	2
L#6	Negative	3	1	2	2	complex carcinoma	N	N	N/A	N	7	15
L#7	Positive	3	1	0	0	simple carcinoma - tubular	N	N	N/A	N	6	9
L#8	Negative	3	1	1	1	complex carcinoma	N	Y	N/A	N	13	6
L#9	Positive	3	1	2	2	complex carcinoma	N	Y	N/A	Y	9	3
L#10	Negative	3	2	1	1	complex carcinoma	N	N	0.5	N	10	12
L#11	Positive	3	1	2	1	complex carcinoma	N	N	N/A	N	7	5
L#12	Negative	3	3	0	1	complex carcinoma	N	N	2	N	11	2
L#13	Negative	2	0	0	1	carcinoma arising in a benign mixed tumor	N	N	N/A	N	5	5
L#14	Positive	3	1	1	1	complex carcinoma	N	Y	1.2	N	5	9
L#15	Positive	3	1	1	2	complex carcinoma	N	Y	3	N	9	11
L#16	Negative	2	0	0	1	simple carcinoma - tubular	N	N	N/A	N	11	3
L#17	Positive	3	1	0	1	complex carcinoma	N	N	N/A	Y	6	12
L#18	Positive	3	1	1	2	complex carcinoma	N	N	N/A	N	4	4
L#19	Negative	3	1	1	2	complex carcinoma	N	N	N/A	Y	10	5
L#20	Positive	3	1	0	2	simple carcinoma - tubulopapillary	N	N	2	N	8	12
L#21	Negative	3	0	1	1	complex carcinoma	N	N	N/A	N	9	3
H#1 (high-grade carcinoma)	Negative	3	2	0	0	simple carcinoma - solid	N	N	N/A	X	N/A	37
H#2	Positive	1	1	0	2	complex carcinoma	N	N	N/A	N	10	11
H#3	Positive	3	3	0	2	simple carcinoma - solid	N	Y	10	Y	13	80
H#4	Positive	3	0	0	2	simple carcinoma - solid	N	N	N/A	N	15	27
H#5	Positive	3	0	0	1	simple carcinoma - solid	N	N	N/A	Y	14	2
H#6	Positive	3	1	0	1	simple carcinoma - solid	N	N	N/A	N	9	7
H#7	Positive	2	1	0	2	simple carcinoma - tubulopapillary	N	N	N/A	Y	10	20
H#8	Negative	2	0	0	1	simple carcinoma - tubulopapillary	Y	N	N/A	X	N/A	7
H#9	Positive	3	0	0	1	simple carcinoma - solid	N	N	N/A	N	8	14
H#10	Positive	3	3	0	2	simple carcinoma - solid	N	N	5	N	16	16
H#11	Positive	3	1	2	1	carcinosarcoma	N	N	3	Y	N/A	26
H#12	Positive	3	1	0	1	simple carcinoma - solid	N	N	N/A	Y	7	30
H#13	Negative	3	1	0	2	simple carcinoma - solid	N	N	N/A	X	N/A	11
H#14	Positive	3	1	0	1	simple - comedocarcinoma	Y	N	N/A	Y	11	29
H#15	Positive	2	0	0	1	simple carcinoma - solid	N	N	N/A	N	9	44
H#16	Positive	3	1	0	2	simple carcinoma - solid	Y	N	3	Y	11	15
H#17	Positive	3	0	0	1	simple carcinoma - tubular	Y	N	N/A	Y	15	15
H#18	Positive	3	1	0	2	simple carcinoma - solid	N	N	N/A	N	9	9
H#19	Positive	3	1	0	2	simple - comedocarcinoma	N	N	N/A	N	9	27
H#20	Negative	3	0	0	2	simple carcinoma - solid	Y	N	N/A	Y	11	52
H#21	Negative	3	3	0	3	simple carcinoma - solid	N	N	N/A	N	12	25
H#22	Negative	2	0	0	1	simple carcinoma - solid	Y	N	N/A	Y	N/A	21
H#23	Positive	3	1	0	3	simple carcinoma - solid	N	N	N/A	Y	5	7
H#24	Negative	3	1	0	1	simple carcinoma - solid	Y	N	N/A	N/A	N/A	24
